# Supplementary material for: A descriptive cross sectional study comparing barriers and determinants of physical activity of Sri Lankan middle aged and older adults
Source: PLoS One. 2020 May 12;15(5):e0232956. doi: 10.1371/journal.pone.0232956 (PMC7217429; doi:10.1371/journal.pone.0232956)
Supplement: S1 File — (XLSX) [file pone.0232956.s001.xlsx]

## Sheet: Sheet1
Ref	Age	Gender	BMI	Vig acti	Md acti	Acti total	Income	Edu	Per Barr	Env Barr	Soc. Barr	T.Barr
Females	>60 yrs
1	72	0	29.6	0	230	230	2	2	1	0	0	1
2	72	0	19.6	0	200	200	3	4	2	1	0	3
3	72	0	20	0	2525	2525	1	2	1	1	0	2
4	61	0	24.1	0	30	30	4	3	1	1	0	2
5	70	0	30	0	244	244	3	3	1	1	0	2
6	65	0	25.4	0	1075	1075	1	1	1	1	0	2
7	77	0	25	0	345	345	2	2	1	0	0	1
8	66	0	21.4	0	1980	1980	1	1	1	0	0	1
9	80	0	16	0	30	30	2	3	3	1	0	4
10	77	0	24.2	0	180	180	3	4	1	0	0	1
11	69	0	22.2	0	90	90	4	3	1	0	0	1
12	62	0	27.8	0	74	74	2	3	1	0	0	1
13	62	0	23.4	0	255	255	2	2	1	0	0	1
14	79	0	23.2	0	70	70	2	3	1	0	0	1
15	74	0	22.8	0	1256	1256	2	2	4	1	1	6
16	66	0	27	0	184	184	4	2	3	1	0	4
17	75	0	22	0	0	0	4	3	3	1	0	4
18	64	0	26	0	0	0	2	2	1	0	0	1
19	71	0	31	0	64	64	4	4	1	0	0	1
20	72	0	23	0	284	284	2	3	1	0	0	1
21	74	0	24	0	0	0	3	3	3	1	0	4
22	60	0	26.5	180	520	700	2	2	1	0	0	1
23	72	0	25	0	830	830	4	3	3	1	1	5
24	80	0	26.4	0	0	0	3	3	3	1	0	4
25	64	0	21.2	0	2120	2120	1	1	1	0	0	1
26	62	0	23.4	0	255	255	2	2	1	0	0	1
27	79	0	23.2	0	66	66	3	3	1	0	0	1
28	72	0	22.4	0	1264	1264	2	2	1	1	0	2
29	68	0	27	0	176	176	4	2	1	1	0	2
30	77	0	23	0	0	0	4	3	3	1	0	4
31	66	0	29	0	0	0	2	2	1	0	0	1
32	69	0	29	0	56	56	4	4	1	0	0	1
33	74	0	22.6	0	276	276	2	3	1	0	0	1
34	72	0	28	0	240	240	2	2	1	0	0	1
35	72	0	18	0	210	210	3	4	1	1	0	2
36	76	0	27	0	0	0	3	3	3	0	0	3
37	60	0	25.5	180	530	710	2	2	1	0	0	1
38	70	0	23.3	0	850	850	4	3	2	1	1	4
39	82	0	28	0	0	0	3	3	3	1	0	4
40	74	0	22	0	2515	2515	1	2	1	1	0	2
41	61	0	24.1	0	0	0	4	3	1	0	0	1
42	68	0	30	0	236	236	3	3	1	0	0	1
43	65	0	25	0	1085	1085	1	1	1	0	0	1
44	77	0	24.2	0	355	355	2	2	1	0	0	1
Females	<60yrs
1	59	0	27.3	0	305	305	3	3	3	1	0	4
2	55	0	27	0	136	136	3	3	1	1	0	2
3	49	0	29	0	172	172	4	3	3	0	0	3
4	55	0	20	0	476	476	2	2	1	0	0	1
5	55	0	31.2	0	576	576	2	2	1	0	0	1
6	49	0	23.6	0	205	205	3	2	1	1	0	2
7	47	0	25.8	0	170	170	2	2	1	0	0	1
8	57	0	26.6	0	740	740	2	2	1	0	0	1
9	49	0	30.4	0	1956	1956	1	1	1	0	0	1
10	51	0	24.8	0	184	184	3	2	1	0	0	1
11	46	0	26.2	0	60	60	4	4	1	0	0	1
12	57	0	27	0	160	160	2	2	1	0	0	1
13	50	0	23.4	0	0	0	3	2	3	0	0	3
14	59	0	32	0	200	200	2	2	1	0	0	1
15	45	0	26.2	0	100	100	1	2	2	0	0	2
16	47	0	24.4	0	716	716	2	2	1	0	0	1
17	49	0	27.4	0	775	775	2	2	3	0	0	3
18	52	0	24	0	435	435	3	4	1	0	0	1
19	41	0	26.5	0	230	230	1	2	1	0	0	1
20	58	0	23.6	0	276	276	3	3	3	1	0	4
21	47	0	22.4	0	0	0	4	4	1	0	0	1
22	56	0	31.4	0	655	655	1	2	2	0	0	2
23	48	0	30.6	0	1084	1084	2	2	3	0	0	3
24	53	0	20.8	0	235	235	4	4	1	1	0	2
25	56	0	37	0	1044	1044	2	2	1	1	0	2
26	51	0	29.6	0	1964	1964	1	1	1	1	0	2
27	51	0	24.4	0	196	196	3	3	1	0	0	1
28	59	0	30	0	210	210	2	2	1	0	0	1
29	45	0	27.2	0	90	90	3	3	1	0	0	1
30	47	0	23.2	0	724	724	2	2	1	0	0	1
31	47	0	27	0	785	785	2	2	3	0	0	3
32	50	0	24	0	445	445	3	4	1	0	0	1
33	59	0	27.3	0	295	295	3	3	3	1	0	4
34	55	0	27	0	124	124	3	3	1	1	0	2
35	49	0	28	0	180	180	4	3	0	1	0	1
36	41	0	27.5	0	240	240	1	2	1	0	0	1
37	58	0	24.4	0	264	264	2	3	3	1	0	4
38	55	0	31	0	665	665	1	2	2	0	0	2
39	48	0	29.6	0	1076	1076	2	2	3	0	0	3
40	53	0	20	0	245	245	4	4	2	1	0	3
41	56	0	36.2	0	1056	1056	2	2	0	0	0	0
42	55	0	20	0	484	484	2	3	1	0	0	1
43	55	0	30.6	0	584	584	2	2	1	0	0	1
44	49	0	23	0	215	215	3	2	1	0	0	1
45	45	0	25.5	0	190	190	2	2	1	0	0	1
46	55	0	26.4	0	730	730	2	2	1	0	0	1
Males	> 60yrs
1	62	1	35	0	0	0	4	2	1	0	0	1
2	68	1	20	240	555	795	2	2	1	0	0	1
3	66	1	28.8	375	205	580	4	2	0	1	0	1
4	63	1	28	0	205	205	1	2	1	1	1	3
5	79	1	24	0	210	210	3	3	1	0	0	1
6	67	1	22	0	1195	1195	2	2	1	0	0	1
7	63	1	20	0	695	695	2	2	1	1	0	2
8	61	1	24	0	230	230	3	2	2	0	0	2
9	76	1	23	0	80	80	3	3	1	0	0	1
10	62	1	20	0	564	564	2	2	1	1	0	2
11	77	1	28	0	0	0	3	2	1	0	0	1
12	77	1	26.2	0	580	580	4	3	2	1	0	3
13	76	1	20.7	0	0	0	3	2	1	0	0	1
14	61	1	23	0	84	84	3	4	1	0	0	1
15	62	1	34	0	0	0	4	2	1	0	0	1
16	62	1	28	375	245	620	4	2	0	1	0	1
17	65	1	28.6	0	195	195	1	2	1	1	0	2
18	79	1	22.8	0	90	90	3	3	1	0	0	1
19	64	1	28.3	0	200	200	1	2	1	1	0	2
20	80	1	22.6	0	100	100	3	3	1	0	0	1
21	64	1	20.2	0	556	556	2	2	1	1	0	2
22	83	1	19	0	110	110	2	2	1	0	0	1
23	72	1	26	0	0	0	1	1	0	1	0	1
24	78	1	23	0	220	220	2	3	1	1	0	2
25	67	1	32	0	0	0	2	2	2	0	0	2
26	81	1	28	0	0	0	4	3	2	0	0	2
27	84	1	19.6	0	100	100	2	2	1	0	0	1
28	72	1	25	0	0	0	1	1	0	0	0	0
29	76	1	23.6	0	205	205	2	3	1	0	0	1
30	67	1	30	0	0	0	2	2	2	0	0	2
31	80	1	24	0	0	0	4	3	2	0	0	2
32	68	1	22.1	0	225	225	3	3	2	0	0	2
33	62	1	30.4	0	16	16	3	2	1	0	0	1
34	80	1	20	0	124	124	2	3	0	0	0	0
35	70	1	22.5	0	210	210	3	3	2	0	0	2
36	62	1	31	0	24	24	3	2	1	0	0	1
37	80	1	20	0	116	116	2	3	0	0	0	0
38	75	1	26	0	590	590	4	3	1	0	0	1
39	77	1	20.5	0	0	0	3	2	1	0	0	1
40	69	1	25	0	1185	1185	2	2	1	0	0	1
41	70	1	20	0	685	685	2	2	1	0	0	1
42	61	1	24.4	0	190	190	3	2	1	0	0	1
43	62	1	36	0	0	0	4	2	1	0	0	1
44	64	1	28.4	375	225	600	4	2	0	1	0	1
45	74	1	27.2	0	0	0	3	2	1	0	0	1
46	60	1	22.6	0	96	96	3	4	1	0	0	1
47	67	1	25.8	0	0	0	2	2	1	0	0	1
48	60	1	21.5	0	375	375	2	2	1	1	0	2
49	61	1	22.5	0	345	345	2	2	1	1	0	2
50	65	1	23	0	800	800	2	2	1	0	0	1
51	61	1	21	0	880	880	2	2	1	0	0	1
Males	< 60yrs
1	55	1	35.5	60	348	408	4	4	0	1	0	1
2	59	1	25.2	540	316	856	2	2	1	1	0	2
3	56	1	31.5	120	656	776	2	2	0	1	0	1
4	44	1	29.6	0	345	345	4	4	1	1	0	2
5	45	1	28.8	815	0	815	2	2	1	1	0	2
6	55	1	24.4	120	455	575	2	2	0	1	0	1
7	47	1	24	0	265	265	4	4	1	0	0	1
8	57	1	27.6	0	0	0	4	4	1	1	0	2
9	45	1	22	120	95	215	2	2	1	0	0	1
10	42	1	30	300	210	510	4	2	1	1	0	2
11	56	1	20.6	360	1555	1915	2	2	1	1	0	2
12	46	1	27.3	0	100	100	3	2	1	0	0	1
13	50	1	32.3	0	0	0	4	2	1	0	0	1
14	47	1	30	0	416	416	2	3	0	1	0	1
15	41	1	28.3	0	124	124	3	3	1	0	0	1
16	51	1	24.6	0	890	890	2	3	1	0	0	1
17	50	1	30	0	150	150	2	2	1	0	0	1
18	48	1	22.5	0	210	210	4	4	1	0	0	1
19	55	1	24	0	620	620	2	2	1	0	0	1
20	44	1	30.8	0	0	0	3	3	0	1	0	1
21	59	1	22.9	0	0	0	2	2	1	1	0	2
22	41	1	29	150	0	150	2	2	1	0	0	1
23	47	1	36	0	0	0	2	3	0	1	0	1
24	46	1	33.1	0	0	0	4	3	1	0	0	1
25	57	1	31.2	0	140	140	2	2	1	1	0	2
26	49	1	29	0	0	0	4	3	1	0	0	1
27	55	1	23.8	0	240	240	4	4	1	0	0	1
28	52	1	24	0	0	0	2	2	1	0	0	1
29	44	1	22.9	0	0	0	2	2	1	0	0	1
30	44	1	18	420	1280	1700	2	2	1	0	0	1
31	41	1	29.2	0	120	120	3	3	1	0	0	1
32	46	1	23	240	0	240	3	2	1	0	0	1
33	40	1	23	0	144	144	3	3	0	1	0	1
34	53	1	25	0	640	640	2	2	1	0	0	1
35	42	1	29.4	0	0	0	3	3	0	1	0	1
36	58	1	23.2	0	0	0	2	2	0	1	0	1
37	40	1	30	160	0	160	2	2	1	0	0	1
38	46	1	38	0	0	0	2	3	1	1	0	2
39	54	1	35	60	360	420	4	4	1	1	0	2
40	59	1	25	540	324	864	2	2	1	1	0	2
41	53	1	30.5	120	664	784	2	2	1	0	0	1
42	46	1	28.2	0	335	335	4	4	1	0	0	1
43	47	1	29	805	0	805	2	2	1	0	0	1
44	57	1	25	120	445	565	2	2	1	1	0	2
45	46	1	31.4	0	0	0	4	3	1	0	0	1
46	58	1	31	0	155	155	2	2	1	1	0	2
47	52	1	25	0	0	0	2	2	1	0	0	1
48	44	1	25	0	0	0	2	2	1	0	0	1
49	48	1	18.1	420	1240	1660	2	2	1	0	0	1
50	41	1	30.5	0	112	112	3	3	1	0	0	1
51	46	1	22.8	236	0	236	3	2	1	0	0	1
52	45	1	25	0	424	424	2	3	1	1	0	2
53	41	1	28.3	0	124	124	3	3	1	0	0	1
54	51	1	28.5	0	910	910	3	3	1	0	0	1
55	50	1	30.8	0	145	145	2	2	1	0	0	1
56	50	1	25	0	190	190	4	4	1	0	0	1
57	45	1	25	0	275	275	4	4	1	1	0	2
58	48	1	22	120	0	120	2	2	1	1	0	2
59	41	1	29.3	300	220	520	4	2	1	1	0	2
60	57	1	27	0	0	0	4	4	1	1	0	2
61	42	1	29	0	0	0	4	3	1	1	0	2
62	55	1	25	0	244	244	4	4	1	1	0	2
63	47	1	25	0	136	136	3	3	1	1	0	2
64	54	1	19.8	360	1565	1925	2	2	1	1	0	2
65	46	1	27.3	0	0	0	3	3	1	1	0	2
Ref-	Reference number,		Age-	Age of the Person		Gender 0 -Females		Gender 1- Males
BMI-	Body Mass Index		Vigacti-	Vigorous intensity physical activity				Mdacti-	Moderate intensity physical activity
Acti total-	Activity total		PerBarr-	Personal bariers		EnvBarr-	Environmental barriers			SocBarr-	Social barriers		T.Barr-	Total number of barriers
Income-	Level of Income - Categories 3 and 4 have a level of income >						272$	Categories1 and 2 have a level of income < 272$
Edu-	Level of Education- Categories 3 and 4 have a level of education > Tertiary Education Categories 1 and 2 ave a level of education < Tertiary Education
